# Supplementary material for: Reduced Low–Pressure Membrane Fouling by Inline Coagulation Pretreatment for a Colored River Water
Source: Membranes (Basel). 2022 Oct 22;12(11):1028. doi: 10.3390/membranes12111028 (PMC9695621; doi:10.3390/membranes12111028)
Supplement: Supplementary file 1 [file membranes-12-01028-s001.zip]

Archive with 1 entries (1 files):
- membranes-1984890-supplementary.pdf
